# Supplementary material for: Effect of Current-Season-Only Versus Continuous Two-Season Influenza Vaccination on Mortality in Older Adults: A Propensity-Score-Matched Retrospective Cohort Study
Source: Vaccines (Basel). 2025 Feb 8;13(2):164. doi: 10.3390/vaccines13020164 (PMC11860298; doi:10.3390/vaccines13020164)
Supplement: Supplementary file 1 [file vaccines-13-00164-s001.zip]

Archive with 1 entries (1 files):
- vaccines-3438747-Supplementary Materials.pdf
